# Supplementary material for: The Inhibition of Gag-Pol Expression by the Restriction Factor Shiftless Is Dispensable for the Restriction of HIV-1 Infection
Source: Viruses. 2024 Apr 10;16(4):583. doi: 10.3390/v16040583 (PMC11055011; doi:10.3390/v16040583)
Supplement: Supplementary file 1 [file viruses-16-00583-s001.zip]

Archive with 1 entries (1 files):
- viruses-2920497-supplementary.pdf
